# Supplementary material for: Development of Liver-on-Chip Integrating a Hydroscaffold Mimicking the Liver’s Extracellular Matrix
Source: Bioengineering (Basel). 2022 Sep 5;9(9):443. doi: 10.3390/bioengineering9090443 (PMC9495334; doi:10.3390/bioengineering9090443)
Supplement: Supplementary file 1 [file bioengineering-09-00443-s001.zip]

Archive with 1 entries (1 files):
- bioengineering-1857809-supplementary.pdf
